# Supplementary material for: School-based nutrition interventions for Indigenous children in Canada: a scoping review
Source: BMC Public Health. 2020 Jan 6;20:11. doi: 10.1186/s12889-019-8120-3 (PMC6945607; doi:10.1186/s12889-019-8120-3)
Supplement: Supplementary file 3 — Additional file 3. Extraction grid. Full extraction grid. [file 12889_2019_8120_MOESM3_ESM.xlsx]

## Sheet: Sheet1
Intervention identifier	Intervention type	Intervention name (if applicable)	Author, Year	Location	School name	Grades	Cultural group (i.e. First Nations)	Social and physical environment	Teaching and learning	School policy	Partnerships and services	Cultural content	Community participaton and control	Funding of intervention	Evaluated (Y/N)?
1	Single School Intervention	Acadia First Nation Youth Center After School Program	Acadia First Nation, 2016 (91)	NS	Acadia First Nation Youth Centre	P to Grade 6	First Nations	A healthy snack was provided daily.					Community-based service.		N
2	Single School Intervention		Brait, 2017 (35)	NU	Inuksuit School	Grade 10 to 12	Inuit	An indoor garden was located in the school.	Students were taught how to grow their own fruits and vegetables.				The program was community initiated (by one teacher).		N
3	Single School Intervention		Tombs, 2004 (86)	NB	Chief Harold Sappier Memorial Elementary School	K to Grade 5	First Nations	Students were encouraged to eat more vegetables and fruit and to drink water and milk. Parents were encouraged to pack healthier lunches, and a reminder was sent to parents that had sent their child to school with unhealthy foods in their lunch.		The school asked that parents pack a well-balanced lunch for their child each day and not send chips, candy, or pop in an effort to eliminate junk food from the school.	A community health nurse measured students' height and weight, cholesterol and blood sugar levels and visited the school with the Aboriginal Diabetes Initiative to teach about nutrition.				N
4	Single School Intervention		Chopra, 2007 (41)	AB	Amiskwaciy Academy	Not specified	Not specified (Aboriginal)	The school offered a free hot lunch.			The school collected food from food banks and grocers in the community to supplement the hot lunch program.			RBC Royal Eagles donation.	N
5	Single School Intervention		Dyck Fehderau et al., 2013 (42); Gillies et al., 2018 (49); Murray, 2016 (66); Murray et al., 2017 (67)	AB	Kipohtakaw Education Centre	K to Grade 12	First Nations	The school offered free daily breakfast and hot lunch programs that incorporated fresh and nutritious ingredients. Healthy foods were sold in the school canteen. ﻿All foods offered at school and classroom celebrations and fundraisers followed national and provincial guidelines for healthy foods.	The school promoted nutrition education and staff were to ensure that strategies were in place to foster the knowledge, skills, and attitudes that promote healthy eating.	School nutrition policy consistent with national and provincial guidelines. Staff were provided with a list of food items - including brand-name packaged foods - that are considered healthy choices for students.	School menus were planned with the assistance of a dietitian.	Traditional foods were served in the school food programs (e.g., bannock and wild game) and were incorporated into the education curriculum.	The school nutrition policy was developed by the Nation’s Education Department. Evaluation research was conducted using a community-based participatory research (CBPR) approach		Y
6	Single School Intervention	The EarthBox Kids Garden Education Project	Hanbazaza et al., 2015 (51); Pigford et al., 2013 (72); Triador, 2013 (88); Triador et al., 2014 (89)	AB	Kipohtakaw Education Centre	Grade 1 to 6	First Nations	Parents and community members were made aware of the school gardening program in several ways (e.g., newspaper story, information sheets were sent home with students). The school chef purchased, prepared, and distributed vegetables and fruits to children in the snack and lunch programs, and extra produce and herbs from the school gardens were used in the school lunch program. Container gardens we…	Classroom gardening activity in which students assembled and planted container gardens. Teachers incorporated discussions of healthy food choices and national food guidelines into the curriculum.				Community-based participatory research.	Canadian Institutes of Health Research (CIHR) Operating Grant and Health Canada.	Y
7	Single School Intervention		Elsipogtog First Nation School, 2017 (43)	NB	Elsipogtog First Nation School	Nursery to Grade 8	First Nations	Free healthy breakfast and hot lunch programs were offered to students along with white and chocolate milk, and a weekly salad bar was organized for older students. The school sent a "healthy living newsletter" with examples of healthy snack/lunch ideas and examples of less healthy snacks that should not be sent to school. In the healthy snack challenge, students who ate a fruit or vegetable duri…		Student and staff healthy food/habits policy.	A healthy lifestyle support worker supported and encouraged healthy eating for all students. Nutrition counselling was available for students and parents interested in learning more about healthy eating, label reading, menu planning, and meal preparation.	Moose meat was used for all meat recipes in the hot lunch program when available.			N
8	Single School Intervention	Kashechewan School Snack Program	Gates et al., 2012 (13); Godin et al., 2015 (21); Gates, 2010 (47); Gates et al., 2013 (48)	ON	St. Andrew’s School	Pre-K to Grade 8	First Nations	A snack program aimed to serve at least one serving from the vegetable and fruit and milk and alternatives food groups daily.		Written guidelines following a traffic light approach to food choice, where “green foods” were more nutritious and suggested to be served at least 90% of the time, while “amber foods” were less nutritious and suggested to be served at most 10% of the time, while “red foods” were discouraged from ever being served.			The program was planned in collaboration with academic and communtity-based advisors.	The program was supported by research funds and the ongoing program was sustained through a Breakfast for Learning (BFL) grant.	Y
9	Single School Intervention	Attawapiskat Milk Provision Program	Gates et al., 2013 (15); Godin et al., 2015 (21); Gates, 2010 (47)	ON	J.R. Nakogee School	Grades 6 to 8	First Nations	A milk provision program served at least one serving from the milk and alternatives food group per day.		School administrators were given written guidelines about appropriate foods to serve.			Research conducted in collaboration with academics and the local school. The project advisory committee consisted of the investigators, school principal and vice principal, and a community nurse.	Support for program was provided through research funds.	Y
10	Single School Intervention	Fort Albany Comprehensive School Nutrition Program	Gates et al., 2013 (15); Godin et al., 2015 (21); Gates et al., 2011 (46); Gates, 2010 (47); Isogai et al., 2012 (56); Skinner et al., 2012 (80); Skinner et al., 2012 (81)	ON	Peetabeck Academy	K to Grade 12	First Nations	The school offered daily breakfast and snack programs. Students were given an informative handout to bring home to their parents.	Nutrition education was delivered using interactive sessions with modules in vegetable and fruit consumption.	As part of the nutrition policy, specific guidelines regarding milk and alternatives and a sample shopping list were provided to the snack program coordinator.	Parents, teachers, and community members were all invited to attend a community feast and given the oportunity to help prepare food for the feast. The feast included nutrition information, a raffle of nutritious food items, and the opportunity to taste and obtain recipes for healthy foods.	The programs included traditional foods relevant to Fort Albany and traditional foods, such as bannock and wild game meats, were offered at special events. The documents and teaching plans were reviewed for cultural sensitivity, content, and approach by a community member.	The project was a collaborative effort involving a number of local stakeholder organizations (e.g., Band Council, local Education Authority, staff members, and local health care workers. All materials used in the program underwent revuiew for cultural sensitivity, content, and approach by a community member. Research was conducted in collaboration with academics and Peetabeck Academy.	The research was funded by the Canadian Institutes of Health Research, Canada's Research- Based Pharmaceutical Companies Health Research Foundation, the Heart and Stroke Foundation of Canada, Health Canada's First Nations and Inuit Health Branch, the Danone ﻿Institute of Canada, the Ontario Ministry of Research and Innovation, graduate studentships from the Heart and Stroke Foundation of Ontario,…	Y
11	Single School Intervention		Green, 2018 (50)	BC	Grandview/¿uuqinak’uuh Elementary School	Not specified	First Nations	The school offered a healthy and nutritious breakfast, recess snacks, and lunch that included a salad bar option. A community garden program ran out of the school.			The school partnered with Freshroots, an educational urban farm, to provide a salad bar option.				N
12	Single School Intervention		Sexsmith, 2007 (79)	SK	Kihew Waciston Immersion School	K to Grade 3	First Nations	The school offered a breakfast program.							N
13	Single School Intervention		Teach for Canada, 2017 (83)	ON	John C. Yesno Education Centre	K to Grade 9	First Nations	The school offered daily meals and snacks.	Offered an outdoor education program in which students participated in hunting and ice fishing.			Outdoor education program included cultural activities like hunting and ice fishing.			N
14	Single School Intervention		Thompson et al., 2018 (84)	ON	Reverend Eleazar Winter Memorial School	Not specified	First Nations	Students had access to a hoop house (garden). The community hoop house was harvested and vegetables were given to the school to be distributed as snacks.	Students were offered basic nutrition classes and learned about gardening and greenhouses.			Local subsistence practices.	CBPR was used in constructing a hoop house. Students were given the opportunity to provide input on what would be planted in the garden during the school workshops, and they were invited after school to help with simple gardening tasks such as weeding and raking.	The Michaëlle Jean Centre for Global and Community Engagement ﻿and The Indigenous Health Research Group (IHRG) at the University of Ottawa.	Y
15	Multiple School Intervention	FoodShare Toronto: Aboriginal School Program	Foodshare Toronto, n.d. (85)	ON	Not identified	Not specified	Not specified (Aboriginal)	A FoodShare Education Facilitator assisted parents and children in making a healthy dinner that was then shared by the larger community.				Meals were often blessed by a community elder and began with a smudge ceremony. Menu items included venison, bison, Ontario white fish and baked bannock.		Miziwe Biik, an Aboriginal employment and training organization.	N
16	Multiple School Intervention	Kahnawake Schools Diabetes Prevention Project (KSDPP)	Godin et al., 2015 (21); Cargo et al., 2003 (37); Jimenez et al., 2003 (57); Kahnawake Elementary School, 2016 (58); Kahnawake Schools Diabetes Prevention Project, n.d. (59); Khayyat Kholghi et al., 2018 (61); Macaulay et al., 2007 (63); McComber et al., 2015 (65); Paradis et al., 2005 (71); Receveur et al., 2008 (74); Salmon, 2004 (78); Adams et al., 2005 (92)	QC	Karonhianónhnha Tsi Ionterihwaienstáhkhwa and Kateri School, and Kahnawake Survival School	Grades 1 to 12	First Nations	The school-based intervention was reinforced by community and school activities that engaged parents and the wider community (e.g., advertisements, radio talk shows, posters, and the Kahnawake Schools Diabetes Prevention Project newsletter). Information on packing a healthy lunch was sent home with students in each school year. Food programs were required by contract to follow the Foodservice Gui…	The Kateri Memorial Hospital Centre (KMHC) program for diabetes prevention included health education on nutrition, diabetes and healthy lifestyles. Lessons in the nutrition education program included discussing menus for balanced meals and healthy snacks, the benefits of healthy eating, factors that influence eating habits, as well as identifying healthy food choices by labels.	A comprehensive wellness policy disallowing unhealthy food and promoting healthy food choices.	The menus for the school food programs were developed in consultation with the school nutritionist. The school nutritionist provided individualized counselling for staff, students, and parents. Communtity activities were implemented in collaboration with community organizations including the Youth Center, the Kahnawake Combined Schools Committee, the Band Council, and the local health and social …	Traditional studies taught at the schools included traditional foods and traditional foods were prepared and tasted throughout the year at school events. The intervention model combined elements from traditional learning styles.	The project involved the active participation of community members and organizations, community researchers, and academic researchers in all phases of the research process. The project emphasized community ownership, community decision-making, and true grass-root participation at all levels of program planning, delivery, and evaluation.	Aboriginal Diabetes Initiative (ADI), private donations, and research grants.	Y
17	Multiple School Intervention	ONEXONE First Nations School Breakfast Program	Athabasca Basin Development and ONEXONE, 2016 (93)	SK	Father Gamache School in Fond du Lac, Father Porte Memorial Denesuline School in Black Lake, Ben McIntyre School in Uranium City, and Stony Rapids School in Stony Rapids	Not specified	First Nations	The school offered a daily nutritious breakfast.					The progam was community-driven.	ONEXONE and Athabasca Basin Development.	N
18	Multiple School Intervention	Aboriginal Youth Mentorship Program (AYMP)	Carpenter et al., 2008 (40); Eskicioglu et al., 2014 (44)	MB	Not identified; Kistiganwacheeng Elementary School	Not specified; Grade 4	First Nations	An after-school peer-mentoring physical activity, nutrition, and education program. Students received a healthy snack in the program. A list of examples of healthy snacks was included in the staff manual.				The educational curriculum was informed by the Circle of Courage and the Four R’s model —Respect, Relevance, Reciprocity, Responsibility.	Participatory action research was conducted through a partnership between study investigators and First Nations stakeholders. The curriculum for this Aboriginal Youth Mentorship Program (AYMP) was developed by teachers and Aboriginal high school youth.		Y
19	Multiple School Intervention	Action Schools! British Columbia (AS! BC)	Godin et al., 2015 (21); Naylor et al., 2010 (22); Tomlin et al., 2012 (87)	BC	Not identified	K to Grade 10	First Nations	Implemented a vegetable and fruits campaign which included providing apples once a week, healthy food posters, and taste-testing fruits and vegetables. The program also included a healthy family feast with fruits and vegetables.	Schools/teachers were provided with ‘action plans’ across ‘action zones’, including a minimum of one healthy eating activity per month. Teachers were provided with classroom action bin with equipment and resources for healthy eating activities. ﻿Teachers received two half-day training sessions and te support team also provided a further in- class refresher mid-year and telephone check-ins and con…	Soft drink ban.	The program included family/community elements to promote healthy living.	Activities were adapted by local teachers to enhance the relevance for the Aboriginal community (e.g., introducing more fruit and vegetables into cultural feasts).	The community collaborated with academic researchers and were engaged in planning and implementing the program.		Y
20	Multiple School Intervention	Healthy Buddies - First Nations	Godin et al., 2015 (21); Ronsley et al., 2013 (75)	BC	Not identified	K to Grade 12	First Nations	Older students were taught lessons first by their teachers and subsequently taught the content to a designated younger ‘buddy’ class.	Designed to be part of the standard school curriculum, the program included lessons on healthy eating (e.g., topics on nutritious vs. non-nutritious foods and beverages). Classroom teachers received a daylong, hands-on training on the program curriculum. The trainer was subsequently available by phone for support.			The program was adapted for cultural and environmental appropriateness in all communities. The lesson content and visual aids were modified such that images used resembled Aboriginal children and traditional foods and activities were included in lessons.	Community based participatory action research program.		Y
21	Multiple School Intervention	Zhiiwapenewin Akino’maagewin: Teaching to Prevent Diabetes (ZATPD)	Godin et al., 2015 (21); Ho, 2007 (52); Ho et al., 2008 (53); Rosecrans et al., 2008 (76)	ON	Not identified	Grades 3 and 4	First Nations	Schools were encouraged to review their breakfast and lunch programs for nutritional content to provide environmental reinforcement for dietary behavior change.	Curricula used storytelling and participatory activites to teach and reinforce healthier eating habits.	Schools were encouraged to adopt a policy of no soda and chips in school.	Family action packs were sent home to increase parent involvement. To reach the wider community, a community component was developed that included mass media (posters, flyers, cartoons in newsletters or on local access cable, and radio messages), cooking demos or taste tests in band offices on high traffic days such as when checks are issued or clinics were being held, and community events such a…	Program components were adapted to each locale.	The program attempted to use a participatory approach to the development process to ensure that community members had the opportunity to contribute to developing a culturally-appropriate intervention.	Canadian Institutes for Health Research, the American Diabetes Association, the US-Canada Fulbright Program and the JHSPH Faculty Research Initiatives Fund.	Y
22	Multiple School Intervention	Rec and Read Mentor Programs	Carpenter Johnson and Halas, 2011 (38); Carpenter, 2009 (39)	MB	Not indentified	Not specified	First Nations and Métis	Groups of university, high school, and early years children met after-school for nutrition and education programming. Students were provided a daily healthy snack.				The program was guided by Aboriginal cultural teachings and worldviews, informed by the Circle of Courage and The Four R’s—Respect, Relevance, Reciprocity, Responsibility.	Young people from diverse Aboriginal backgrounds volunteered to develop and deliver after-school programs.	The initial project was supported by research funding from the Social Sciences and Humanities Research Council of Canada as well as support from ACADRE (Aboriginal Capacity and Developmental Research Environments). After two years of programming, the mentor program continued as a community based project with funding from a variety of small grants.	N
23	Multiple School Intervention	Sandy Lake Health and Diabetes Project	Saksvig et al., 2005 (16); Godin et al., 2015 (21); Kakekagumick et al., 2013 (60); Saksvig, 2002 (77)	ON	Thomas Fiddler Memorial Schools	K to Grade 12	First Nations	The school offered a healthy breakfast, lunch, and snack program. School activities included a student-led cooking class and “Diabetes Kids” radio show. Families were provided with information on the program and what children were learning in school through letters, parent-teacher nights, and messages on the local radio station.	The Sandy Lake Diabetes Prevention Curriculum focused on knowledge and skills development related to healthy eating, physical activity, and diabetes education.	Ban on high-fat and high-sugar foods - including pop and chips - from being brought to school.	Local stores were encouraged to feature healthy snacks on their food displays and a community newsletter was distributed with articles about the school diabetes prevention program and tips for healthy eating. Partnered with the organization “Let’s Talk Science” to teach the roles that nutrition and physical activity have in diabetes prevention, as well as underlying scientific concepts.	Culturally appropriate adaptations were made to the curriculum. Stories used Aboriginal characters and featured traditional activities (e.g. feasts, hunting, and fishing) and traditional foods (e.g., moose meat, baked bannock, and berries) are highlighted throughout the stories. Native North American learning styles were incorporated, including learning through observation and practice, storytell…	The Sandy Lake Health and Diabetes Project (SLHDP) was initiated as a partnership between Sandy Lake First Nation and researchers. Since then, the community has taken ownership of the program and activities have evolved in alignment with community needs and priorities. Sandy Lake First Nation and the Sandy Lake Education Authority have fully supported the diabetes curriculum and the community mem…	Funding for the development of the Sandy Lake School-based diabetes prevention program was provided by Health Canada, The Province of Ontario, Ministry of Health, Kraft Foods, Inc., and Eli Lilly, Canada.	Y
24	Multiple School Intervention	Our Sustenance Program	Lickers, 2015 (62)	ON	Unspecified schools on the Six Nations of the Grand River	Not specified	First Nations	Each primary school on the reserve had a greenhouse built into it.	Students attended the greenhouse as part of their classroom time and learned about gardening.	Children were told not to bring processed food for snacks in their lunch boxes.	The close partnership between education based health programs in the community and schools created awareness of the dangers of processed foods and high sugar content snacks. Six Nations Health Services provided health snacks and breakfast foods for the students.				N
25	Multiple School Intervention	The Universal School Foods Strategy, or Nanâtohk Mîciwin	St-Onge, 2018 (82)	AB	Schools in Maskwacis	Not specified	First Nations	Students in several schools worked in their respective school commercial kitchens to prepare free breakfast, lunch, and snacks.	Students learned cooking skills and food safety skills.			Food programs included traditional foods (e.g., raisin soup and bannock).		The Maskwacis Education Schools Commission (MESC) operational budget.	Y
26	Multiple School Intervention		Matsumura, 2009 (64)	Not specified	Hillside Elementary School and Greenwood Elementary School	K to Grade 8	First Nations	Greenwood school offered a free daily snack program and Hillside school offered a snack program three days a week. Both schools had posters displayed that promoted healthy lifestyles. Greenwood school sent out monthly newsletters that included healthy recipes and nutrition information, and had a 'health month' including several activites reated to healty eating (e.g., healthy lunch days and favor…	Classrooms had a focus on healthy eating and incorporated several lessons into the curriculum (e.g., learning food groups and nutrient qualities). Professional development workshops were offered to staff and teachers throughout the year.		The Reserve’s health team was present at the Health fair to provide information about diabetes.		Participatory action research.	A Community Advocacy Fund grant from the Heart and Stroke Foundation funded research to advocate and implement nutrition in the schools.	N
27	Multiple School Intervention		Oosman, 2012 (69)	SK	Not identified	Grade 3 and 4	Métis	The school offered a healthy snack program. Posters containing various market food items and local Métis food items were developed and put up in the classroom. Family activity packs were sent home to reinforce nutrition messages students were receiving at school. An activity was integrated into a pre-existing school education event. It was a whole-school guessing game where students had to guess …	Children were taught about healthy eating and physical activity and how a healthy lifestyle can prevent obesity and diabetes. Units included snack preparation and food test, trying new foods, and learning how to read a nutrition facts food label.	School nutrition policy that allowed only low fat and low sugar snacks and drinks in the vending machine.	A community Elder was invited into the classroom to speak about the importance of the medicine wheel in their lives and why it is important to maintain a healthy mind and body.	The Métis culture was integrated into the nutrition health promoting lessons. For example, interaction with elders and learning related to local Métis food and activities. One lesson included traditional foods that are good to eat and a class was held on making pemmican.	Participatory action research.		Y
28	Multiple School Intervention	Noojmowin Teg Health Centre’s Child Nutrition Program	Noojmowin Teg, n.d. (68)	ON	Not identified	Not specified	First Nations		The Child Nutrition Program focused on the promotion of positive eating habits as well as education on nutrition through hands on workshops, presentations, and demonstrations provided at elementary schools.		Programs worked in collaboration with the Manitoulin Community Fresh Food Initiative (MCFFI) as well as the newly developed Indigenous Food Sovereignty Program.	The Child Nutrition program collected and used more traditional and sustainable food sources to be used in programming.			N
29	Multiple School Intervention	Nunavik Breakfasts	Inuit Tapiriit Kanatami, 2018 (55)	QC	Not identified	All Kativik School Board students (KG to Grade 5)	Inuit	Schools provided two week breakfast menus.			Cooperative program involving Breakfast Club Canada, Kativik Regional Government, Nunavik Regional Board of Health and Social Services and the Kativik School Board. Community partners may be involved through community kitchens or school kitchens.			Kativik Regional Government provided yearly funding to offset costs and Nunavik Regional Board of Health and Social Services supported Nunavik Breakfast through funding. The Breakfast Club of Canada collects donations from southern Quebec and delivers them to the Montreal warehouse of Federation Cooperatives of Northern Quebec for delivery to schools.	N
30	Multiple School Intervention	School Breakfast Program – Inuvialuit Settlement Region	Inuit Tapiriit Kanatami, 2018 (54)	Inuvialuit Settlement Region, NWT, YK	Not identified	K to Grade 12	Inuit	Breakfast program.			Collaboration with Breakfast for Learning, Healthy Food for Learning, Active After Schools.			Health and Wellness fund through the Government of the Northwest Territories.	N
31	Multiple School Intervention	Drop the Pop	Pan-Canadian Joint Consortium for School Health, 2009 (70); Priest, 2006 (73)	NWT, Nunavut, Yukon	Not identified	K to Grade 12	Inuit	Some schools stopped selling pop and other junk food. A school-based educational campaign to support consumption of healthful foods and beverages and improving nutritional knowledge and skills was run. Schools, classrooms and students competed for prizes by abstaining from pop for one school week. Health promotion resources for the campaign included a poster.	School administrators and students learned about the long-term health effects of chronic pop consumption.		Stores set up displays and donated prizes.	Teaching materials reflected Inuit culture and tradition.	Nunvaut communities administer their own schools through 26 District Education Authorities across the territory and one Francophone School Board	The Territorial Governments.	N
32	Multiple School Intervention	Yukon Food for Learning (YFFLA)	Assembly of First Nations, 2008 (14); Yukon Food for Learning, 2016 (90)	YK	Nelnah Bessie John School; Ghùch Tlâ Community School; Tantalus Hats Edan Ku; Robert Service School; Robert Service School; Kluane Lake School; Del Van Gorder School; St Elias Community School; J.V. Clark School; Chief Zzeh Gittlit School; Eliza Van Bibber School; Ross River School; Teslin School; Johnson Elementary School; Watson Lake Secondary School	K to Grade 12	First Nations	Provided funding to assist schools to offer nutritious breakfast, snack and lunch programs.	Provided nutrition information to Yukon students, school personnel and volunteers.		Encouraged community and volunteer involvement in school based nutrition programs.	Acknowledged the value of Yukon’s local and traditional foods.		Yukon Government Department of Health and Social Services, Yukon Government Department of Education, Global Change for Children, Breakfast Clubs of Canada, Donations	N
33	Multiple School Intervention	National Aboriginal Nutrition Program - Canada	Canadian Feed the Children, 2019 (36)	SK, NB, MB, ON, AB, Nunatsiavut, Labrador	Not identified	Not specified	Not specified (Aboriginal)	Offered school and after-school meals and snacks. Cooking classes, feasts and community kitchens were offered for students, parents, teachers and Elders.	Nutrition education centered on traditional foods and food practices. Students learned the traditional practices of harvesting, hunting, fishing, preparing and preserving food.	Nutrition programs complied with nutritional guidelines based on Canada’s Food Guide.	Inter-generational transfer of knowledge about traditional practices and healthy living from Elders to students.	Nutrition education centered on traditional foods and food practices.	The program followed a community-led approach in which key stakeholders in Indigenous communities (e.g., teachers, health centre staff, school cooks, Elders and parents) collaborate to share learnings and coordinate activities.	Canadian Feed the Children. Expansion due to Slaight Family Foundation donation.	N
34	Multiple School Intervention	Learning Circles: Local Healthy Foods to School (LC:LHF2S)	Farm to Cafeteria Canada, 2018 (45)	MB, SK, BC	Not identified	Not specified	Not specified (Indigenous)	Learning Circle members explored the local food systems, identifed barriers and opportunities, and prioritized actions to make local, healthy, traditional, and sustainable foods more available and accessible to students.			The project team included the following local and national partners: Local Learning Circle advisors who represented each community; Partners from local organizations (including Northern Health, Secretariat of the Haida Nation, School District 50, Old Masset Village Council, Gitksan Government Commission, Storytellers’ Foundation, Meadow Lake Tribal Council, Island Lake Health Centre, Black River …		Diverse community members collectively developed a common vision and achievable goals for promoting holistic wellbeing through local food in schools.	Canadian Institutes of Health Research (CIHR) through its Pathways to Health Equity for Aboriginal Peoples initiative.	N
								Total: 33	Total: 19	Total: 13	Total: 20	Total: 19	Total: 21	Total: 20	Total: 14
